# Supplementary material for: Decreasing prevalence of contamination with extended-spectrum beta-lactamase-producing Enterobacteriaceae (ESBL-E) in retail chicken meat in the Netherlands
Source: PLoS One. 2019 Dec 31;14(12):e0226828. doi: 10.1371/journal.pone.0226828 (PMC6938319; doi:10.1371/journal.pone.0226828)
Supplement: S2 Table — (XLSX) [file pone.0226828.s002.xlsx]

## Sheet: S1 table2
isolate_unique_name_ENA	Species	MLST.def	ESB_genes	Clermont_phylogroup	Supermarket_chain	Day_after_start_study	Method_of_farming		QnrB1	QnrB19	QnrB66	QnrS1	QnrVC4	aac3IId	aac3IVa	aac3VIa	aac6Ibcr	aacA4	aadA1	aadA15	aadA17	aadA2	aadA22	aadA24	aadA5	aph3Ia	aph3Ic	aph4Ia	blaCMY2	blaCTXM1	blaCTXM15	blaCTXM2	blaCTXM32	blaLEN12	blaOXA10	blaSHV12	blaSHV2	blaSHV27	blaSHV28	blaSHV5	blaTEM15	blaTEM1A	blaTEM1B	blaTEM1C	blaTEM1D	blaTEM52B	blaTEM52C	catA1	cmlA1
AWGS13104418-1_S5_L001_R1_001_CLC_dec17.fa	Escherichia coli	665	blaSHV-12	A	SC3	0	Conventional		0	0	0	0	0	0	0	0	0	0	0	0	0	1	0	0	0	0	0	0	0	0	0	0	0	0	0	1	0	0	0	0	0	0	1	0	0	0	0	1	1
AWGS13104418-2_S6_L001_R1_001_CLC_dec17.fa	Escherichia coli	93	blaSHV-12	A	SC3	0	Conventional		0	0	0	0	0	0	0	0	0	0	1	0	0	1	0	0	0	0	0	0	0	0	0	0	0	0	0	1	0	0	0	0	0	0	0	0	0	0	0	0	1
AWGS13104443-3_S16_L001_R1_001_CLC_dec17.fa	Escherichia coli	770	blaCTX-M-1	cladeI	SC4	0	Conventional		0	0	0	0	0	0	0	0	0	0	0	0	0	0	0	0	0	0	0	0	0	1	0	0	0	0	0	0	0	0	0	0	0	0	0	0	0	0	0	0	0
AWGS13104449-7_S21_L001_R1_001_CLC_dec17.fa	Escherichia coli	410	blaCTX-M-15	C	SC4	0	Conventional		0	0	0	0	0	0	0	0	0	0	0	0	0	0	0	0	0	0	0	0	0	0	1	0	0	0	0	0	0	0	0	0	0	0	1	0	0	0	0	0	0
AWGS13106864-1_S3_L001_R1_001_CLC_dec17.fa	Escherichia coli	752	blaSHV-12	A	SC3	8	Conventional		0	0	0	0	0	0	0	0	0	0	1	0	0	1	0	0	0	0	0	0	0	0	0	0	0	0	0	1	0	0	0	0	0	0	0	0	0	0	0	0	1
AWGS13106877-1_S6_L001_R1_001_CLC_dec17.fa	Escherichia coli	3778	blaSHV-12	F	SC3	8	Conventional		0	0	0	1	0	0	0	0	0	0	0	0	0	0	0	0	0	0	0	0	0	0	0	0	0	0	0	1	0	0	0	0	0	0	0	0	0	0	0	0	0
AWGS14004283-1_S10_L001_R1_001_CLC_dec17.fa	Escherichia coli	8570	blaTEM-52C	A	SC2	36	free range		0	0	0	0	0	0	0	0	0	0	1	0	0	1	0	0	0	0	0	0	0	0	0	0	0	0	0	0	0	0	0	0	0	0	0	0	0	0	1	0	1
AWGS14004287-1_S11_L001_R1_001_CLC_dec17.fa	Escherichia coli	23	blaTEM-52C	C	SC2	36	free range		0	0	0	0	0	0	0	0	0	0	1	0	0	0	0	0	0	0	0	0	0	0	0	0	0	0	0	0	0	0	0	0	0	0	0	0	0	0	1	0	0
AWGS14004293-1_S13_L001_R1_001_CLC_dec17.fa	Escherichia coli	117	blaSHV-12	F	SC2	36	Conventional		0	0	0	1	0	0	0	0	0	0	0	0	0	0	0	1	0	0	0	0	0	0	0	0	0	0	0	1	0	0	0	0	0	0	1	0	0	0	0	0	0
AWGS14004766-1_S15_L001_R1_001_CLC_dec17.fa	Escherichia coli	58	blaSHV-12 blaCTX-M-1	B1	SC1	37	Conventional		0	0	0	0	0	0	0	0	0	0	0	0	0	0	0	0	0	0	0	0	0	1	0	0	0	0	0	1	0	0	0	0	0	0	1	0	0	0	0	0	0
AWGS14004769-2_S16_L001_R1_001_CLC_dec17.fa	Escherichia coli	350	blaSHV-12	E	SC1	37	Conventional		0	0	0	0	0	0	0	0	0	0	1	0	0	0	0	0	0	0	0	0	0	0	0	0	0	0	0	1	0	0	0	0	0	0	0	0	0	0	0	0	0
AWGS14004771-2_S18_L001_R1_001_CLC_dec17.fa	Escherichia coli	10	blaSHV-12	A	SC1	37	Conventional		0	0	0	0	0	0	0	0	0	0	1	0	0	1	0	0	0	0	0	0	0	0	0	0	0	0	0	1	0	0	0	0	0	0	0	0	0	0	0	0	1
AWGS14004772-3_S20_L001_R1_001_CLC_dec17.fa	Escherichia coli	57	blaSHV-12	E	SC1	37	Conventional		0	0	0	0	0	0	0	0	0	0	1	0	0	0	0	0	0	0	0	0	0	0	0	0	0	0	0	1	0	0	0	0	0	0	0	0	0	0	0	0	0
AWGS14004774-3_S22_L001_R1_001_CLC_dec17.fa	Escherichia coli	57	blaSHV-12	E	SC1	37	Conventional		0	0	0	0	0	0	0	0	0	0	1	0	0	0	0	0	0	0	0	0	0	0	0	0	0	0	0	1	0	0	0	0	0	0	0	0	0	0	0	0	0
AWGS14004775-1_S23_L001_R1_001_CLC_dec17.fa	Escherichia coli	10	blaSHV-12	A	SC1	37	Conventional		0	0	0	0	0	0	0	0	0	0	1	0	0	1	0	0	0	0	0	0	0	0	0	0	0	0	0	1	0	0	0	0	0	0	0	0	0	0	0	0	1
AWGS14006154-1_S24_L001_R1_001_CLC_dec17.fa	Escherichia coli	34	blaTEM-52C	A	SC3	42	Conventional		0	0	0	0	0	0	0	0	0	0	1	0	0	0	0	0	0	0	0	0	0	0	0	0	0	0	0	0	0	0	0	0	0	0	0	0	0	0	1	0	0
AWGS14006154-2_S1_L001_R1_001_CLC_dec17.fa	Escherichia coli	58	blaSHV-12	B1	SC3	42	Conventional		0	0	0	1	0	0	0	0	0	0	0	0	0	0	0	0	0	0	0	0	0	0	0	0	0	0	0	1	0	0	0	0	0	0	0	0	0	0	0	0	0
AWGS14006159-3_S2_L001_R1_001_CLC_dec17.fa	Escherichia coli	58	blaSHV-12 blaCTX-M-1-like	B1	SC3	42	Conventional		0	0	0	1	0	0	0	0	0	0	0	0	0	0	0	0	1	0	0	1	0	1	0	0	0	0	0	1	0	0	0	0	0	0	0	0	0	0	0	0	0
AWGS14006161-1_S3_L001_R1_001_CLC_dec17.fa	Escherichia coli	3778	blaTEM-52C	F	SC3	42	Conventional		0	0	0	0	0	0	0	0	0	0	1	0	0	0	0	0	0	0	0	0	0	0	0	0	0	0	0	0	0	0	0	0	0	0	0	0	0	0	1	0	1
AWGS14006161-3_S4_L001_R1_001_CLC_dec17.fa	Escherichia coli	1818	blaCTX-M-1	A	SC3	42	Conventional		0	0	0	0	0	0	0	0	0	0	0	0	0	0	0	0	0	0	0	0	0	1	0	0	0	0	0	0	0	0	0	0	0	0	1	0	0	0	0	0	0
AWGS14006162-1_S5_L001_R1_001_CLC_dec17.fa	Escherichia coli	602	blaCTX-M-1	B1	SC3	42	Conventional		0	0	0	0	0	0	1	0	0	0	1	0	0	0	0	0	1	0	0	1	0	1	0	0	0	0	0	0	0	0	0	0	0	0	0	0	0	0	0	0	0
AWGS14006163-1_S7_L001_R1_001_CLC_dec17.fa	Escherichia coli	359	blaSHV-12	B1	SC3	42	Conventional		0	0	0	0	0	0	0	0	0	0	1	0	0	1	0	0	1	0	0	0	0	0	0	0	0	0	0	1	0	0	0	0	0	0	1	0	0	0	0	0	1
AWGS14006163-3_S8_L001_R1_001_CLC_dec17.fa	Escherichia coli	3249	blaCTX-M-1	C	SC3	42	Conventional		0	0	0	0	0	0	0	0	0	0	0	0	0	0	0	0	1	0	0	0	0	1	0	0	0	0	0	0	0	0	0	0	0	0	0	1	0	0	0	0	0
AWGS14006164-1_S9_L001_R1_001_CLC_dec17.fa	Escherichia coli	371	blaSHV-12	E	SC3	42	Conventional		0	0	0	0	0	0	0	0	0	0	1	0	0	1	0	0	0	0	0	0	0	0	0	0	0	0	0	1	0	0	0	0	0	0	1	0	0	0	0	0	1
AWGS14007010-4_S14_L001_R1_001_CLC_dec17.fa	Escherichia coli	101	blaSHV-12	B1	SC4	44	Conventional		0	0	0	0	0	0	0	0	0	0	0	0	0	1	0	0	0	0	0	0	0	0	0	0	0	0	0	1	0	0	0	0	0	0	1	0	0	0	0	0	0
AWGS14007010-5_S15_L001_R1_001_CLC_dec17.fa	Escherichia coli	602	blaCTX-M-1	B1	SC4	44	Conventional		0	0	0	0	0	0	1	0	0	0	1	0	0	0	0	0	1	0	0	1	0	1	0	0	0	0	0	0	0	0	0	0	0	0	0	0	0	0	0	0	0
AWGS14008520-1_S24_L001_R1_001_CLC_dec17.fa	Escherichia coli	602	blaCTX-M-1	B1	SC3	49	Conventional		0	0	0	0	0	0	1	0	0	0	1	0	0	0	0	0	1	0	0	1	0	1	0	0	0	0	0	0	0	0	0	0	0	0	0	0	0	0	0	0	0
AWGS14008520-2_S1_L001_R1_001_CLC_dec17.fa	Escherichia coli	8567	blaSHV-12	A	SC3	49	Conventional		0	0	0	0	0	0	0	0	0	0	1	0	0	1	0	0	0	0	0	0	0	0	0	0	0	0	0	1	0	0	0	0	0	0	0	0	0	0	0	0	1
AWGS14008524-1_S2_L001_R1_001_CLC_dec17.fa	Escherichia coli	602	blaCTX-M-1	B1	SC3	49	Conventional		0	0	0	0	0	0	1	0	0	0	1	0	0	0	0	0	1	0	0	1	0	1	0	0	0	0	0	0	0	0	0	0	0	0	0	0	0	0	0	0	0
AWGS14009382-5_S22_L001_R1_001_CLC_dec17.fa	Escherichia coli	57	blaSHV-12	E	SC1	51	Conventional		0	0	0	0	0	0	0	0	0	0	0	0	0	0	0	0	0	0	0	0	0	0	0	0	0	0	0	1	0	0	0	0	0	0	0	0	0	0	0	0	0
AWGS14009384-3_S24_L001_R1_001_CLC_dec17.fa	Escherichia coli	1158	blaTEM-52B	Undetermined	SC1	51	free range		0	0	0	0	0	0	0	0	0	0	0	0	0	0	0	1	0	0	1	0	0	0	0	0	0	0	0	0	0	0	0	0	0	0	0	0	0	1	0	0	0
AWGS14009396-3_S5_L001_R1_001_CLC_dec17.fa	Escherichia coli	117	blaCTX-M-1	F	SC4	51	free range		0	0	0	0	0	0	0	0	0	0	0	0	0	0	0	0	1	0	0	0	0	1	0	0	0	0	0	0	0	0	0	0	0	0	0	0	0	0	0	0	0
AWGS14009398-3_S6_L001_R1_001_CLC_dec17.fa	Escherichia coli	117	blaCTX-M-1	F	SC4	51	free range		0	0	0	0	0	0	0	0	0	0	0	0	0	0	0	0	1	0	0	0	0	1	0	0	0	0	0	0	0	0	0	0	0	0	0	0	0	0	0	0	0
AWGS14010892-3_S7_L001_R1_001_CLC_dec17.fa	Escherichia coli	1158	blaTEM-52B	Undetermined	SC1	56	free range		0	0	0	0	0	0	0	0	0	0	1	0	0	0	0	1	0	0	1	0	0	0	0	0	0	0	0	0	0	0	0	0	0	0	0	0	0	1	0	0	0
AWGS14010892-4_S8_L001_R1_001_CLC_dec17.fa	Escherichia coli	58	blaSHV-12	B1	SC1	56	free range		0	0	0	0	0	0	0	0	0	0	0	0	0	0	0	0	0	0	0	0	0	0	0	0	0	0	0	1	0	0	0	0	0	0	0	0	0	0	0	0	0
AWGS14010900-3_S16_L001_R1_001_CLC_dec17.fa	Escherichia coli	57	blaSHV-12	E	SC1	56	Conventional		0	0	0	0	0	0	0	0	0	0	1	0	0	0	0	0	0	0	0	0	0	0	0	0	0	0	0	1	0	0	0	0	0	0	0	0	0	0	0	0	1
AWGS14010900-5_S17_L001_R1_001_CLC_dec17.fa	Escherichia coli	117	blaSHV-2-like	F	SC1	56	Conventional		0	0	0	0	0	0	0	0	0	0	1	0	0	0	0	0	0	0	0	0	0	0	0	0	0	0	0	0	1	0	0	0	0	0	0	0	0	0	0	0	0
AWGS14019953-1_S1_L001_R1_001_CLC_dec17.fa	Escherichia coli	58	blaSHV-12	B1	SC3	84	Conventional		0	0	0	1	0	0	0	0	0	0	0	0	0	0	0	0	0	0	0	0	0	0	0	0	0	0	0	1	0	0	0	0	0	0	0	0	0	0	0	0	0
AWGS15050423-1_S2_L001_R1_001_CLC_dec17.fa	Escherichia coli	117	blaSHV-12	F	SC2	542	Conventional		0	0	0	1	0	0	0	0	0	0	0	0	0	0	0	0	0	0	0	0	0	0	0	0	0	0	0	1	0	0	0	0	0	0	0	0	0	0	0	0	0
AWGS15053316-1_S5_L001_R1_001_CLC_dec17.fa	Escherichia coli	88	blaCTX-M-1	C	SC3	552	Conventional		0	0	0	0	0	0	0	0	0	0	0	0	0	0	0	0	1	0	0	0	0	1	0	0	0	0	0	0	0	0	0	0	0	0	0	0	0	0	0	0	0
AWGS15055688-2_S8_L001_R1_001_CLC_dec17.fa	Escherichia coli	10	blaSHV-12	A	SC3	558	Conventional		0	0	0	1	0	0	0	0	0	0	0	0	0	0	0	0	0	0	0	0	0	0	0	0	0	0	0	1	0	0	0	0	0	0	0	0	0	0	0	0	0
AWGS15055689-2_S10_L001_R1_001_CLC_dec17.fa	Escherichia coli	5897	blaSHV-12	D	SC3	559	Conventional		0	0	0	1	0	0	0	0	0	0	0	0	0	0	0	0	0	0	0	0	0	0	0	0	0	0	0	1	0	0	0	0	0	0	1	0	0	0	0	0	0
AWGS15056898-2_S3_L001_R1_001_CLC_dec17.fa	Escherichia coli	10	blaSHV-12	A	SC4	560	free range		0	0	0	1	0	0	0	0	0	0	0	0	0	0	0	0	0	0	0	0	0	0	0	0	0	0	0	1	0	0	0	0	0	0	0	0	0	0	0	0	0
AWGS15057547-1_S4_L001_R1_001_CLC_dec17.fa	Escherichia coli	373	blaSHV-12	A	SC2	564	free range		0	0	0	0	0	0	0	0	0	0	0	0	0	0	0	0	0	0	0	0	0	0	0	0	0	0	0	1	0	0	0	0	0	0	0	0	0	0	0	0	0
AWGS15058850-1_S9_L001_R1_001_CLC_dec17.fa	Escherichia coli	10	blaSHV-12	A	SC4	572	Conventional		0	0	0	0	0	0	0	0	0	0	1	0	0	0	0	0	0	0	0	0	0	0	0	0	0	0	0	1	0	0	0	0	0	0	0	0	0	0	0	0	0
AWGS15059921-1_S7_L001_R1_001_CLC_dec17.fa	Escherichia coli	744	blaSHV-12	A	SC4	574	Conventional		0	0	0	0	0	0	0	0	0	0	1	0	0	1	0	0	0	0	0	0	0	0	0	0	0	0	0	1	0	0	0	0	0	0	0	0	0	0	0	1	1
AWGS15061189-1_S11_L001_R1_001_CLC_dec17.fa	Escherichia coli	88	blaSHV-12	C	SC4	579	Conventional		0	0	0	0	0	0	0	0	0	0	0	0	0	1	0	0	0	0	0	0	0	0	0	0	0	0	0	1	0	0	0	0	0	1	0	0	0	0	0	0	1
AWGS15068611-1_S6_L001_R1_001_CLC_dec17.fa	Escherichia coli	162	blaSHV-12	B1	SC1	603	free range		0	0	0	0	0	0	0	0	0	0	1	0	0	1	0	0	0	0	0	0	0	0	0	0	0	0	0	1	0	0	0	0	0	0	1	0	0	0	0	0	1
AWGS170033_S5_L001_R1_001_CLC_dec17.fa	Escherichia coli	752	blaCTX-M-2	A	SC4	542	free range		0	0	0	0	0	0	0	0	0	0	1	0	0	0	0	0	0	0	0	0	0	0	0	1	0	0	0	0	0	0	0	0	0	0	1	0	0	0	0	0	0
AWGS170034_S6_L001_R1_001_CLC_dec17.fa	Escherichia coli	93	blaSHV-12	A	SC4	544	Conventional		0	0	0	0	0	0	0	0	0	0	0	0	0	0	0	0	0	0	0	0	0	0	0	0	0	0	0	1	0	0	0	0	0	0	0	0	0	0	0	0	0
AWGS170035_S7_L001_R1_001_CLC_dec17.fa	Escherichia coli	115	blaCTX-M-1	D	SC4	546	Conventional		0	0	0	0	0	0	0	0	0	0	0	0	0	0	0	0	0	0	0	0	0	1	0	0	0	0	0	0	0	0	0	0	0	0	0	0	0	0	0	0	0
AWGS170036_S8_L001_R1_001_CLC_dec17.fa	Escherichia coli	580	blaCTX-M-2 blaCTX-M-1	A	SC4	548	Conventional		0	0	0	0	0	0	0	0	0	0	1	0	0	0	0	0	0	0	0	0	0	1	0	1	0	0	0	0	0	0	0	0	0	0	1	0	0	0	0	0	0
AWGS170038_S4_L001_R1_001_CLC_dec17.fa	Escherichia coli	1163	blaCTX-M-1	F	SC1	547	Conventional		0	0	0	0	0	0	0	0	0	0	0	0	0	0	0	0	0	0	0	0	0	1	0	0	0	0	0	0	0	0	0	0	0	0	0	0	0	0	0	0	0
AWGS170041_S7_L001_R1_001_CLC_dec17.fa	Escherichia coli	648	blaTEM-52C	F	SC2	542	Conventional		0	0	0	0	0	0	0	0	0	0	1	0	0	1	0	0	0	0	0	0	0	0	0	0	0	0	0	0	0	0	0	0	0	0	0	0	0	0	1	0	1
AWGS170042_S8_L001_R1_001_CLC_dec17.fa	Escherichia coli	117	blaSHV-12	F	SC2	544	Conventional		0	0	0	0	0	0	0	0	0	0	0	0	0	0	0	0	0	0	1	0	0	0	0	0	0	0	0	1	0	0	0	0	0	0	0	0	0	0	0	0	0
AWGS170043_S9_L001_R1_001_CLC_dec17.fa	Escherichia coli	117	blaSHV-12	F	SC3	545	Conventional		0	0	0	0	0	0	0	0	0	0	0	0	0	0	0	0	0	0	0	0	0	0	0	0	0	0	0	1	0	0	0	0	0	0	0	0	0	0	0	0	0
AWGS170044_S10_L001_R1_001_CLC_dec17.fa	Escherichia coli	117	blaSHV-12	F	SC3	544	Conventional		0	0	0	0	0	0	0	0	0	0	0	0	0	0	0	0	0	0	0	0	0	0	0	0	0	0	0	1	0	0	0	0	0	0	0	0	0	0	0	0	0
AWGS170046_S12_L001_R1_001_CLC_dec17.fa	Escherichia coli	38	blaCTX-M-15	D	SC3	544	Conventional		0	0	0	1	0	0	0	0	0	0	0	0	0	0	0	0	0	0	0	0	0	0	1	0	0	0	0	0	0	0	0	0	0	0	0	0	0	0	0	0	0
AWGS170047_S13_L001_R1_001_CLC_dec17.fa	Escherichia coli	10	blaSHV-12	Undetermined	SC2	547	Conventional		0	0	0	1	0	0	0	0	0	0	1	0	0	0	0	0	0	0	0	0	0	0	0	0	0	0	0	1	0	0	0	0	0	0	1	0	0	0	0	0	0
AWGS170048_S14_L001_R1_001_CLC_dec17.fa	Escherichia coli	48	blaCTX-M-1	A	SC4	550	Conventional		0	0	0	0	0	0	0	0	0	0	0	0	0	0	0	0	1	0	0	0	0	1	0	0	0	0	0	0	0	0	0	0	0	0	1	0	0	0	0	0	0
AWGS170049_S15_L001_R1_001_CLC_dec17.fa	Escherichia coli	226	blaCTX-M-1	A	SC4	550	Conventional		0	0	0	0	0	0	0	0	0	0	0	0	1	0	0	0	0	0	0	0	0	1	0	0	0	0	0	0	0	0	0	0	0	0	1	0	0	0	0	0	0
AWGS170050_S16_L001_R1_001_CLC_dec17.fa	Escherichia coli	997	blaCTX-M-1	E	SC4	549	Conventional		0	0	0	0	0	0	0	0	0	0	1	0	0	1	0	0	0	0	0	0	0	1	0	0	0	0	0	0	0	0	0	0	0	0	1	0	0	0	0	0	1
AWGS170052_S18_L001_R1_001_CLC_dec17.fa	Escherichia coli	189	blaCTX-M-1	A	SC1	548	Conventional		0	0	0	0	0	0	0	0	0	0	0	0	0	0	0	0	0	0	0	0	0	1	0	0	0	0	0	0	0	0	0	0	0	0	0	0	0	0	0	0	0
AWGS170054_S20_L001_R1_001_CLC_dec17.fa	Escherichia coli	10	blaSHV-12	A	SC3	551	Conventional		0	0	0	1	0	0	0	0	0	0	0	0	0	0	0	0	0	0	0	0	0	0	0	0	0	0	0	1	0	0	0	0	0	0	1	0	0	0	0	0	0
AWGS170055_S21_L001_R1_001_CLC_dec17.fa	Escherichia coli	350	blaSHV-12	E	SC3	554	Conventional		0	0	0	1	0	0	0	0	0	0	1	0	0	0	0	0	0	0	0	0	0	0	0	0	0	0	0	1	0	0	0	0	0	0	0	0	0	0	0	0	0
AWGS170060_S2_L001_R1_001_CLC_dec17.fa	Escherichia coli	1072	blaCTX-M-1	A	SC4	552	Conventional		0	0	0	0	0	0	0	0	0	0	1	0	0	0	0	0	0	0	0	0	0	1	0	0	0	0	0	0	0	0	0	0	0	0	0	0	0	0	0	0	0
AWGS170061_S3_L001_R1_001_CLC_dec17.fa	Escherichia coli	38	blaSHV-12	D	SC4	548	free range		0	0	0	0	0	0	0	0	0	0	1	0	0	1	0	0	0	0	0	0	0	0	0	0	0	0	0	1	0	0	0	0	0	0	0	0	0	0	0	0	1
AWGS170062_S4_L001_R1_001_CLC_dec17.fa	Escherichia coli	1564	blaCTX-M-1	A	SC2	553	Conventional		0	0	0	0	0	0	0	0	0	0	0	0	0	0	0	0	1	0	0	0	0	1	0	0	0	0	0	0	0	0	0	0	0	0	0	0	0	0	0	0	0
AWGS170063_S5_L001_R1_001_CLC_dec17.fa	Escherichia coli	-	blaSHV-2-like	E	SC2	553	Conventional		0	0	0	0	0	0	0	0	0	0	0	0	0	0	0	0	0	0	0	0	0	0	0	0	0	0	0	0	1	0	0	0	0	0	0	0	0	0	0	0	0
AWGS170064_S6_L001_R1_001_CLC_dec17.fa	Escherichia coli	4663	blaSHV-12	B1	SC2	554	Conventional		0	0	0	0	0	0	0	0	0	0	1	0	0	1	0	0	0	0	0	0	0	0	0	0	0	0	0	1	0	0	0	0	0	0	0	0	0	0	0	0	1
AWGS170065_S7_L001_R1_001_CLC_dec17.fa	Escherichia coli	1800	blaCTX-M-1	B1	SC4	557	Conventional		0	0	0	0	0	0	0	0	0	0	0	0	0	0	0	0	0	0	0	0	0	1	0	0	0	0	0	0	0	0	0	0	0	0	1	0	0	0	0	0	0
AWGS170066_S8_L001_R1_001_CLC_dec17.fa	Escherichia coli	57	blaCTX-M-1	E	SC1	558	Conventional		0	0	0	0	0	0	0	0	0	0	0	0	0	0	0	0	0	0	0	0	0	1	0	0	0	0	0	0	0	0	0	0	0	0	0	0	0	0	0	0	0
AWGS170067_S9_L001_R1_001_CLC_dec17.fa	Escherichia coli	10	blaCTX-M-1	A	SC3	555	Conventional		0	0	0	0	0	0	0	0	0	0	0	0	0	0	0	0	0	0	0	0	0	1	0	0	0	0	0	0	0	0	0	0	0	0	0	0	0	0	0	0	0
AWGS170068_S10_L001_R1_001_CLC_dec17.fa	Escherichia coli	752	blaTEM-52C	A	SC3	556	Conventional		0	0	0	0	0	0	0	0	0	0	1	0	0	0	0	0	0	0	0	0	0	0	0	0	0	0	0	0	0	0	0	0	0	0	0	0	0	0	1	0	1
AWGS170069_S11_L001_R1_001_CLC_dec17.fa	Escherichia coli	23	blaTEM-52C-like	C	SC3	553	Conventional		0	0	0	0	0	0	0	0	0	0	0	0	0	0	0	0	0	0	0	0	0	0	0	0	0	0	0	0	0	0	0	0	0	0	1	0	0	0	1	0	0
AWGS170071_S13_L001_R1_001_CLC_dec17.fa	Escherichia coli	117	blaCTX-M-1	F	SC4	560	Conventional		0	0	0	0	0	0	0	0	0	0	0	0	0	0	0	0	0	0	0	0	0	1	0	0	0	0	0	0	0	0	0	0	0	0	0	0	0	0	0	0	0
AWGS170072_S14_L001_R1_001_CLC_dec17.fa	Escherichia coli	117	blaCTX-M-1	F	SC4	562	Conventional		0	0	0	0	0	0	0	0	0	0	0	0	0	0	0	0	0	0	0	0	0	1	0	0	0	0	0	0	0	0	0	0	0	0	0	0	0	0	0	0	0
AWGS170073_S15_L001_R1_001_CLC_dec17.fa	Escherichia coli	117	blaSHV-12	F	SC4	563	Conventional		0	0	0	1	0	0	0	0	0	0	0	0	0	0	0	0	0	0	0	0	0	0	0	0	0	0	0	1	0	0	0	0	0	0	0	0	0	0	0	0	0
AWGS170074_S16_L001_R1_001_CLC_dec17.fa	Escherichia coli	88	blaCTX-M-1	C	SC3	558	Conventional		0	0	0	0	0	0	0	0	0	0	0	0	0	0	0	0	1	0	0	0	0	1	0	0	0	0	0	0	0	0	0	0	0	0	0	0	0	0	0	0	0
AWGS170076_S18_L001_R1_001_CLC_dec17.fa	Escherichia coli	117	blaCTX-M-1	F	SC3	558	free range		0	0	0	0	0	0	0	0	0	0	0	0	0	0	0	0	0	0	0	0	0	1	0	0	0	0	0	0	0	0	0	0	0	0	0	0	0	0	0	0	0
AWGS170077_S19_L001_R1_001_CLC_dec17.fa	Escherichia coli	117	blaCTX-M-1	F	SC3	561	free range		0	0	0	0	0	0	0	0	0	0	0	0	0	0	0	0	0	0	0	0	0	1	0	0	0	0	0	0	0	0	0	0	0	0	0	0	0	0	0	0	0
AWGS170078_S20_L001_R1_001_CLC_dec17.fa	Escherichia coli	4663	blaSHV-12	B1	SC2	558	Conventional		0	0	0	0	0	0	0	0	0	0	1	0	0	1	0	0	0	0	0	0	0	0	0	0	0	0	0	1	0	0	0	0	0	0	1	0	0	0	0	0	1
AWGS170080_S12_L001_R1_001_CLC_dec17.fa	Escherichia coli	117	blaCTX-M-1	F	SC2	561	Conventional		0	0	0	0	0	0	0	0	0	0	0	0	0	0	0	0	0	0	0	0	0	1	0	0	0	0	0	0	0	0	0	0	0	0	0	0	0	0	0	0	0
AWGS170081_S13_L001_R1_001_CLC_dec17.fa	Escherichia coli	5183	blaTEM-52B	A	SC4	564	Conventional		0	0	0	0	0	0	0	0	0	0	0	0	0	0	1	0	0	0	0	0	0	0	0	0	0	0	0	0	0	0	0	0	0	0	0	0	0	1	0	0	0
AWGS170082-3_S16_L001_R1_001_CLC_dec17.fa	Escherichia coli	1072	blaCTX-M-1	A	SC4	565	Conventional		0	0	0	0	0	0	0	0	0	0	1	0	0	0	0	0	0	0	0	0	0	1	0	0	0	0	0	0	0	0	0	0	0	0	0	0	0	0	0	0	0
AWGS170083_S15_L001_R1_001_CLC_dec17.fa	Escherichia coli	162	blaTEM-52C-like	B1	SC4	565	Conventional		0	0	0	0	0	0	0	0	0	0	1	0	0	0	0	0	0	0	0	0	0	0	0	0	0	0	0	0	0	0	0	0	0	0	0	0	0	0	1	0	1
AWGS170084_S16_L001_R1_001_CLC_dec17.fa	Escherichia coli	117	blaSHV-12	F	SC4	566	Conventional		0	0	0	0	0	0	0	0	0	0	1	0	0	1	0	0	0	0	0	0	0	0	0	0	0	0	0	1	0	0	0	0	0	0	0	0	0	0	0	0	1
AWGS170085_S1_L001_R1_001_CLC_dec17.fa	Escherichia coli	69	blaCTX-M-1	D	SC4	562	free range		0	0	0	0	0	0	0	0	0	0	0	0	0	0	0	0	0	0	0	0	0	1	0	0	0	0	0	0	0	0	0	0	0	0	0	0	0	0	0	0	0
AWGS170086_S2_L001_R1_001_CLC_dec17.fa	Escherichia coli	69	blaCTX-M-1	D	SC4	561	free range		0	0	0	0	0	0	0	0	0	0	0	0	0	0	0	0	0	0	0	0	0	1	0	0	0	0	0	0	0	0	0	0	0	0	0	0	0	0	0	0	0
AWGS170089_S5_L001_R1_001_CLC_dec17.fa	Escherichia coli	189	blaTEM-52C	A	SC3	561	Conventional		0	0	0	0	0	0	0	0	0	0	0	0	0	1	0	0	0	0	0	0	0	0	0	0	0	0	0	0	0	0	0	0	0	0	0	0	0	0	1	1	0
AWGS170090_S6_L001_R1_001_CLC_dec17.fa	Escherichia coli	5183	blaTEM-52B	A	SC3	562	Conventional		0	0	0	0	0	0	0	0	0	0	0	0	0	0	1	0	0	0	0	0	0	0	0	0	0	0	0	0	0	0	0	0	0	0	0	0	0	1	0	0	0
AWGS170091_S7_L001_R1_001_CLC_dec17.fa	Escherichia coli	69	blaCTX-M-1	D	SC3	563	free range		0	0	0	0	0	0	0	0	0	0	0	0	0	0	0	0	0	0	0	0	0	1	0	0	0	0	0	0	0	0	0	0	0	0	0	0	0	0	0	0	0
AWGS170092_S8_L001_R1_001_CLC_dec17.fa	Escherichia coli	117	blaSHV-12	F	SC2	563	Conventional		0	0	0	1	0	0	0	0	0	0	0	0	0	0	0	0	0	0	0	0	0	0	0	0	0	0	0	1	0	0	0	0	0	0	0	0	0	0	0	0	0
AWGS170093_S9_L001_R1_001_CLC_dec17.fa	Escherichia coli	8572	blaTEM-52C	D	SC4	567	Conventional		0	0	0	0	0	0	0	0	0	0	0	0	0	0	0	0	0	0	0	0	0	0	0	0	0	0	0	0	0	0	0	0	0	0	0	0	0	0	1	0	0
AWGS170094_S10_L001_R1_001_CLC_dec17.fa	Escherichia coli	3778	blaTEM-52C	F	SC4	569	Conventional		0	0	0	0	0	0	0	0	0	0	1	0	0	1	0	0	0	0	0	0	0	0	0	0	0	0	0	0	0	0	0	0	0	0	0	0	0	0	1	0	1
AWGS170100_S16_L001_R1_001_CLC_dec17.fa	Escherichia coli	117	blaCTX-M-1	F	SC2	564	Conventional		0	0	0	0	0	0	0	0	0	0	0	0	0	0	0	0	0	0	1	0	0	1	0	0	0	0	0	0	0	0	0	0	0	0	0	0	0	0	0	0	0
AWGS170101_S4_L001_R1_001_CLC_dec17.fa	Escherichia coli	1304	blaCTX-M-1-like	B1	SC2	565	Conventional		0	0	0	0	0	0	0	0	0	0	0	0	0	0	0	0	0	0	0	0	0	1	0	0	0	0	0	0	0	0	0	0	0	0	0	0	0	0	0	0	0
AWGS170102_S5_L001_R1_001_CLC_dec17.fa	Escherichia coli	135	blaSHV-12	B2	SC4	567	free range		0	0	0	0	0	0	0	0	0	0	1	0	0	1	0	0	0	0	0	0	0	0	0	0	0	0	0	1	0	0	0	0	0	0	0	0	0	0	0	0	1
AWGS170103_S6_L001_R1_001_CLC_dec17.fa	Escherichia coli	1463	blaSHV-12	B1	SC4	570	Conventional		0	0	0	0	0	0	0	1	0	0	0	0	0	0	0	0	0	0	0	0	0	0	0	0	0	0	0	1	0	0	0	0	0	0	0	0	0	0	0	0	1
AWGS170104_S7_L001_R1_001_CLC_dec17.fa	Escherichia coli	117	blaCTX-M-1	F	SC4	571	Conventional		0	0	0	0	0	0	0	0	0	0	0	0	0	0	0	0	0	0	1	0	0	1	0	0	0	0	0	0	0	0	0	0	0	0	0	0	0	0	0	0	0
AWGS170105_S8_L001_R1_001_CLC_dec17.fa	Escherichia coli	2607	blaCTX-M-1	B1	SC4	571	Conventional		0	0	0	0	0	0	1	0	0	0	1	0	0	0	0	0	0	0	0	1	0	1	0	0	0	0	0	0	0	0	0	0	0	0	0	0	0	0	0	0	0
AWGS170106_S1_L001_R1_001_CLC_dec17.fa	Escherichia coli	1818	blaTEM-52B	A	SC2	567	free range		0	0	0	0	0	0	0	0	0	0	1	0	0	0	0	0	0	0	0	0	0	0	0	0	0	0	0	0	0	0	0	0	0	0	0	0	0	1	0	0	0
AWGS170107_S2_L001_R1_001_CLC_dec17.fa	Escherichia coli	117	blaSHV-12	F	SC2	568	Conventional		0	0	0	1	0	0	0	0	0	0	0	0	0	0	0	0	0	0	0	0	0	0	0	0	0	0	0	1	0	0	0	0	0	0	0	0	0	0	0	0	0
AWGS170108_S3_L001_R1_001_CLC_dec17.fa	Escherichia coli	10	blaTEM-52B	A	SC2	568	Conventional		0	0	0	0	0	0	0	0	0	0	0	0	0	0	0	0	0	0	0	0	0	0	0	0	0	0	0	0	0	0	0	0	0	0	0	0	0	1	0	0	0
AWGS170109_S4_L001_R1_001_CLC_dec17.fa	Escherichia coli	117	blaSHV-12	F	SC2	567	Conventional		0	0	0	1	0	0	0	0	0	0	0	0	0	0	0	0	0	0	0	0	0	0	0	0	0	0	0	1	0	0	0	0	0	0	0	0	0	0	0	0	0
AWGS170110_S5_L001_R1_001_CLC_dec17.fa	Escherichia coli	38	blaCTX-M-1	D	SC2	567	Conventional		0	0	0	0	0	0	0	0	0	0	0	0	1	0	0	0	0	0	0	0	0	1	0	0	0	0	0	0	0	0	0	0	0	0	0	0	1	0	0	0	0
AWGS170111_S6_L001_R1_001_CLC_dec17.fa	Escherichia coli	88	blaCTX-M-1	C	SC1	571	Conventional		0	0	0	0	0	0	0	0	0	0	0	0	0	0	0	0	0	0	0	0	0	1	0	0	0	0	0	0	0	0	0	0	0	0	0	0	0	0	0	0	0
AWGS170112_S7_L001_R1_001_CLC_dec17.fa	Escherichia coli	10	blaCTX-M-1	A	SC4	573	Conventional		0	0	0	0	0	0	0	0	0	0	1	0	0	1	0	0	0	0	0	0	0	1	0	0	0	0	0	0	0	0	0	0	0	0	0	0	0	0	0	0	1
AWGS170113_S8_L001_R1_001_CLC_dec17.fa	Escherichia coli	69	blaTEM-52B	D	SC4	569	free range		0	0	0	0	0	0	0	0	0	0	0	0	1	0	0	0	0	0	0	0	0	0	0	0	0	0	0	0	0	0	0	0	0	0	0	0	0	1	0	0	0
AWGS170114_S9_L001_R1_001_CLC_dec17.fa	Escherichia coli	117	blaCTX-M-1	F	SC1	570	Conventional		0	0	0	0	0	0	0	0	0	0	0	0	0	0	0	0	0	0	1	0	0	1	0	0	0	0	0	0	0	0	0	0	0	0	0	0	0	0	0	0	0
AWGS170115_S10_L001_R1_001_CLC_dec17.fa	Escherichia coli	602	blaCTX-M-1	B1	SC1	572	Conventional		0	0	0	0	0	0	0	0	0	0	1	0	0	1	0	0	0	0	0	0	0	1	0	0	0	0	0	0	0	0	0	0	0	0	0	0	0	0	0	0	1
AWGS170117_S12_L001_R1_001_CLC_dec17.fa	Escherichia coli	10	blaCTX-M-1	A	SC3	573	Conventional		0	0	0	0	0	0	0	0	0	0	1	0	0	1	0	0	0	0	0	0	0	1	0	0	0	0	0	0	0	0	0	0	0	0	0	0	0	0	0	0	1
AWGS170118_S13_L001_R1_001_CLC_dec17.fa	Escherichia coli	48	blaSHV-12	A	SC3	571	Conventional		0	0	0	0	0	0	0	0	0	0	1	0	0	1	0	0	0	0	0	0	0	0	0	0	0	0	0	1	0	0	0	0	0	0	1	0	0	0	0	0	1
AWGS170119_S14_L001_R1_001_CLC_dec17.fa	Escherichia coli	69	blaCTX-M-1	D	SC3	570	free range		0	0	0	0	0	0	0	0	0	0	0	0	0	0	0	0	0	0	0	0	0	1	0	0	0	0	0	0	0	0	0	0	0	0	0	0	0	0	0	0	0
AWGS170120_S15_L001_R1_001_CLC_dec17.fa	Escherichia coli	1564	blaCTX-M-32	A	SC2	571	Conventional		0	0	0	0	0	0	0	0	0	0	1	0	0	1	0	0	0	0	0	0	0	0	0	0	1	0	0	0	0	0	0	0	0	0	1	0	0	0	0	0	1
AWGS170121_S16_L001_R1_001_CLC_dec17.fa	Escherichia coli	117	blaCTX-M-1	F	SC2	570	Conventional		0	0	0	0	0	0	0	0	0	0	0	0	0	0	0	0	0	0	0	0	0	1	0	0	0	0	0	0	0	0	0	0	0	0	1	0	0	0	0	0	0
AWGS170123_S2_L001_R1_001_CLC_dec17.fa	Escherichia coli	770	blaCTX-M-1	cladeI	SC1	578	free range		0	0	0	1	0	0	0	0	0	0	0	0	0	0	0	0	0	0	1	0	0	1	0	0	0	0	0	0	0	0	0	0	0	0	1	0	0	0	0	0	0
AWGS170124_S3_L001_R1_001_CLC_dec17.fa	Escherichia coli	88	blaSHV-12	C	SC4	575	free range		0	0	0	0	0	0	0	0	0	0	0	0	0	1	0	0	0	0	0	0	0	0	0	0	0	0	0	1	0	0	0	0	0	1	0	0	0	0	0	0	1
AWGS170125_S4_L001_R1_001_CLC_dec17.fa	Escherichia coli	57	blaCTX-M-1	E	SC4	578	Conventional		0	1	0	0	0	0	0	0	0	0	0	0	0	0	0	0	0	0	0	0	0	1	0	0	0	0	0	0	0	0	0	0	0	0	0	0	0	0	0	0	0
AWGS170126_S5_L001_R1_001_CLC_dec17.fa	Escherichia coli	206	blaTEM-15-like	A	SC4	574	free range		0	1	0	0	0	0	0	0	0	0	0	0	0	0	0	0	0	1	0	0	0	0	0	0	0	0	0	0	0	0	0	0	1	0	1	0	0	0	0	1	0
AWGS170127_S6_L001_R1_001_CLC_dec17.fa	Escherichia coli	10	blaSHV-12	A	SC4	595	Conventional		0	0	0	0	0	0	0	0	0	0	0	1	0	0	0	1	0	0	0	0	0	0	0	0	0	0	0	1	0	0	0	0	0	0	1	0	0	0	0	1	0
AWGS170128_S7_L001_R1_001_CLC_dec17.fa	Escherichia coli	359	blaSHV-12	B1	SC1	594	Conventional		0	0	0	0	0	0	0	0	0	0	1	0	0	1	0	0	1	0	0	0	0	0	0	0	0	0	0	1	0	0	0	0	0	0	1	0	0	0	0	0	1
AWGS170129_S8_L001_R1_001_CLC_dec17.fa	Escherichia coli	7204	blaSHV-12	A	SC1	599	Conventional		0	0	0	0	0	0	0	0	0	0	1	0	0	1	0	0	0	0	0	0	0	0	0	0	0	0	0	1	0	0	0	0	0	0	0	0	0	0	0	0	1
AWGS170130_S9_L001_R1_001_CLC_dec17.fa	Escherichia coli	665	blaCTX-M-1	A	SC4	602	Conventional		0	0	0	0	0	0	0	0	0	0	0	0	0	0	0	0	1	0	0	0	0	1	0	0	0	0	0	0	0	0	0	0	0	0	0	0	0	0	0	0	0
AWGS170132_S11_L001_R1_001_CLC_dec17.fa	Escherichia coli	1818	blaTEM-52B	A	SC4	601	Conventional		0	0	0	0	0	0	0	0	0	0	1	0	0	0	0	0	0	0	0	0	0	0	0	0	0	0	0	0	0	0	0	0	0	0	0	0	0	1	0	0	0
AWGS170133_S12_L001_R1_001_CLC_dec17.fa	Escherichia coli	1818	blaTEM-52B	A	SC4	600	Conventional		0	0	0	0	0	0	0	0	0	0	1	0	0	0	0	0	0	0	0	0	0	0	0	0	0	0	0	0	0	0	0	0	0	0	0	0	0	1	0	0	0
GWGS1411a_S1_L001_R1_001_CLC_dec17.fa	Escherichia coli	156	blaTEM-52C	B1	SC3	120	Conventional		0	0	0	0	1	0	0	0	1	1	1	0	0	0	0	0	0	0	0	0	0	0	0	0	0	0	1	0	0	0	0	0	0	0	0	0	0	0	1	0	1
GWGS14124a_S12_L001_R1_001_CLC_dec17.fa	Escherichia coli	189	blaTEM-52C	A	SC3	163	Conventional		0	0	0	0	0	0	0	0	0	0	0	0	0	1	0	1	0	0	0	0	0	0	0	0	0	0	0	0	0	0	0	0	0	0	0	0	0	0	1	1	0
GWGS1412a_S2_L001_R1_001_CLC_dec17.fa	Escherichia coli	69	blaCTX-M-1	D	SC3	120	Conventional		0	0	0	0	0	0	0	0	0	0	1	0	0	0	0	0	1	0	0	0	0	1	0	0	0	0	0	0	0	0	0	0	0	0	0	0	0	0	0	0	0
GWGS14146a_S14_L001_R1_001_CLC_dec17.fa	Escherichia coli	58	blaSHV-12	B1	SC4	170	Conventional		0	1	0	0	0	0	0	0	0	0	0	0	0	1	0	0	0	0	0	0	0	0	0	0	0	0	0	1	0	0	0	0	0	0	1	0	0	0	0	0	1
GWGS14146b_S15_L001_R1_001_CLC_dec17.fa	Escherichia coli	602	blaCTX-M-1	B1	SC4	170	Conventional		0	0	0	0	0	0	0	0	0	0	0	0	0	0	0	0	1	0	0	0	0	1	0	0	0	0	0	0	0	0	0	0	0	0	0	0	0	0	0	0	0
GWGS14147a_S17_L001_R1_001_CLC_dec17.fa	Escherichia coli	88	blaCTX-M-1	C	SC4	170	Conventional		0	0	0	0	0	0	0	0	0	0	0	0	0	0	0	0	1	0	0	0	0	1	0	0	0	0	0	0	0	0	0	0	0	0	0	1	0	0	0	0	0
GWGS14149a_S18_L001_R1_001_CLC_dec17.fa	Escherichia coli	602	blaCTX-M-1	B1	SC4	170	Conventional		0	0	0	0	0	0	0	0	0	0	1	0	0	0	0	0	1	0	0	0	0	1	0	0	0	0	0	0	0	0	0	0	0	0	0	0	0	0	0	0	0
GWGS14177a_S19_L001_R1_001_CLC_dec17.fa	Escherichia coli	10	blaCTX-M-1	A	SC1	178	Conventional		0	0	0	0	0	0	0	0	0	0	0	0	1	0	0	0	0	0	0	0	0	1	0	0	0	0	0	0	0	0	0	0	0	0	0	0	0	0	0	0	0
GWGS14177c_S20_L001_R1_001_CLC_dec17.fa	Escherichia coli	1670	blaCTX-M-1	D	SC1	178	Conventional		0	0	0	0	0	0	0	0	0	0	0	0	1	0	0	0	0	0	0	0	0	1	0	0	0	0	0	0	0	0	0	0	0	0	0	0	0	0	0	0	0
GWGS14196a_S24_L001_R1_001_CLC_dec17.fa	Escherichia coli	602	blaCTX-M-1	B1	SC3	179	Conventional		0	0	0	0	0	0	0	0	0	0	0	0	0	0	0	0	1	0	0	0	0	1	0	0	0	0	0	0	0	0	0	0	0	0	0	0	0	0	0	0	0
GWGS14198a_S1_L001_R1_001_CLC_dec17.fa	Escherichia coli	602	blaCTX-M-1	B1	SC3	179	Conventional		0	0	0	0	0	0	0	0	0	0	0	0	0	0	0	0	1	0	0	0	0	1	0	0	0	0	0	0	0	0	0	0	0	0	0	0	0	0	0	0	0
GWGS14213a_S2_L001_R1_001_CLC_dec17.fa	Escherichia coli	1304	blaCTX-M-1	B1	SC2	186	free range		0	0	0	0	0	0	0	0	0	0	0	0	0	0	0	0	0	0	0	0	0	1	0	0	0	0	0	0	0	0	0	0	0	0	0	0	0	0	0	0	0
GWGS14215a_S3_L001_R1_001_CLC_dec17.fa	Escherichia coli	3994	blaCTX-M-1	A	SC2	186	Conventional		0	0	0	0	0	0	0	0	0	0	1	0	0	0	0	0	1	0	0	0	0	1	0	0	0	0	0	0	0	0	0	0	0	0	1	0	0	0	0	0	0
GWGS14231a_S9_L001_R1_001_CLC_dec17.fa	Escherichia coli	117	blaTEM-52C	F	SC4	191	Conventional		0	0	0	0	0	0	0	0	0	0	1	0	0	0	0	0	0	0	0	0	0	0	0	0	0	0	0	0	0	0	0	0	0	0	0	0	0	0	1	0	1
GWGS14232a_S21_L001_R1_001_CLC_dec17.fa	Escherichia coli	695	blaCTX-M-1	A	SC4	191	Conventional		0	0	0	0	0	0	0	0	0	0	0	0	1	0	0	1	0	0	0	0	0	1	0	0	0	0	0	0	0	0	0	0	0	0	1	0	0	0	0	0	0
GWGS14248a_S10_L001_R1_001_CLC_dec17.fa	Escherichia coli	155	blaCTX-M-1	B1	SC2	196	Conventional		0	0	0	0	0	0	0	0	0	0	0	0	0	0	0	0	1	0	0	0	0	1	0	0	0	0	0	0	0	0	0	0	0	0	0	0	0	0	0	0	0
GWGS14248b_S11_L001_R1_001_CLC_dec17.fa	Escherichia coli	3778	blaSHV-12	F	SC2	196	Conventional		0	0	0	1	0	0	0	0	0	0	0	0	0	0	0	0	0	0	0	0	0	0	0	0	0	0	0	1	0	0	0	0	0	0	0	0	0	0	0	0	0
GWGS14249a_S13_L001_R1_001_CLC_dec17.fa	Escherichia coli	88	blaCTX-M-1	C	SC2	196	free range		0	0	0	0	0	0	0	0	0	0	1	0	0	0	0	0	0	0	0	0	0	1	0	0	0	0	0	0	0	0	0	0	0	0	0	0	0	0	0	0	0
GWGS14249b_S14_L001_R1_001_CLC_dec17.fa	Escherichia coli	5183	blaTEM-52B	A	SC2	196	free range		0	0	0	0	0	0	0	0	0	0	0	0	0	0	1	0	0	0	0	0	0	0	0	0	0	0	0	0	0	0	0	0	0	0	0	0	0	1	0	0	0
GWGS14275a_S16_L001_R1_001_CLC_dec17.fa	Escherichia coli	2973	blaSHV-12	Undetermined	SC1	200	Conventional		0	0	0	0	0	0	0	0	0	0	0	0	0	1	0	0	0	0	0	0	0	0	0	0	0	0	0	1	0	0	0	0	0	0	1	0	0	0	0	0	1
GWGS14287a_S21_L001_R1_001_CLC_dec17.fa	Escherichia coli	1158	blaTEM-52B	Undetermined	SC3	212	Conventional		0	0	0	0	0	0	0	0	0	0	1	0	0	0	0	0	0	0	0	0	0	0	0	0	0	0	0	0	0	0	0	0	0	0	0	0	0	1	0	0	0
GWGS14307a_S22_L001_R1_001_CLC_dec17.fa	Escherichia coli	602	blaCTX-M-1	B1	SC4	217	free range		0	0	0	0	0	0	1	0	0	0	1	0	0	0	0	0	1	0	0	1	0	1	0	0	0	0	0	0	0	0	0	0	0	0	0	0	0	0	0	0	0
GWGS14310b_S24_L001_R1_001_CLC_dec17.fa	Escherichia coli	93	blaCTX-M-1	A	SC4	217	Conventional		0	0	0	0	0	0	0	0	0	0	0	0	0	0	0	0	1	0	0	0	0	1	0	0	0	0	0	0	0	0	0	0	0	0	0	0	0	0	0	0	0
GWGS14310d_S1_L001_R1_001_CLC_dec17.fa	Escherichia coli	101	blaSHV-12	B1	SC4	217	Conventional		0	0	0	0	0	0	0	0	0	0	0	0	0	1	0	0	0	1	0	0	0	0	0	0	0	0	0	1	0	0	0	0	0	0	1	0	0	0	0	0	1
GWGS14312a_S3_L001_R1_001_CLC_dec17.fa	Escherichia coli	602	blaCTX-M-1	B1	SC3	217	Conventional		0	0	0	0	0	0	1	0	0	0	1	0	0	0	0	0	1	0	0	1	0	1	0	0	0	0	0	0	0	0	0	0	0	0	0	0	0	0	0	0	0
GWGS14312b_S22_L001_R1_001_CLC_dec17.fa	Escherichia coli	57	blaSHV-12	E	SC3	217	Conventional		0	0	0	0	0	0	0	0	0	0	0	0	0	0	0	1	0	0	0	0	0	0	0	0	0	0	0	1	0	0	0	0	0	0	1	0	0	0	0	0	0
GWGS14314b_S5_L001_R1_001_CLC_dec17.fa	Escherichia coli	2040	blaCTX-M-1	Undetermined	SC3	217	Conventional		0	0	0	0	0	0	0	0	0	0	0	0	0	0	0	0	0	0	0	0	0	1	0	0	0	0	0	0	0	0	0	0	0	0	0	0	0	0	0	0	0
GWGS14316a_S6_L001_R1_001_CLC_dec17.fa	Escherichia coli	997	blaSHV-12	E	SC3	217	Conventional		0	0	0	0	0	0	0	0	0	0	0	0	0	1	0	0	0	1	0	0	0	0	0	0	0	0	0	1	0	0	0	0	0	0	0	0	0	0	0	0	1
GWGS14342a_S8_L001_R1_001_CLC_dec17.fa	Escherichia coli	57	blaCTX-M-1	E	SC3	220	Conventional		0	0	0	0	0	0	0	0	0	0	0	0	0	0	0	0	0	0	0	0	0	1	0	0	0	0	0	0	0	0	0	0	0	0	0	0	0	0	0	0	0
GWGS14355b_S10_L001_R1_001_CLC_dec17.fa	Escherichia coli	354	blaCTX-M-15	F	SC4	225	free range		0	0	0	0	0	1	0	0	0	0	0	0	0	0	0	0	1	0	0	0	0	0	1	0	0	0	0	0	0	0	0	0	0	0	1	0	0	0	0	1	0
GWGS14357b_S12_L001_R1_001_CLC_dec17.fa	Escherichia coli	117	blaCTX-M-1	F	SC4	225	Conventional		0	0	0	0	0	0	0	0	0	0	0	0	0	0	0	0	0	0	1	0	0	1	0	0	0	0	0	0	0	0	0	0	0	0	0	0	0	0	0	0	0
GWGS14399c_S64_L001_R1_001_CLC_dec17.fa	Escherichia coli	752	blaCTX-M-1	A	SC1	232	Conventional		0	0	0	0	0	0	0	0	0	0	0	0	0	0	1	0	1	0	0	0	0	1	0	0	0	0	0	0	0	0	0	0	0	0	1	0	0	0	0	0	0
GWGS14405a_S7_L001_R1_001_CLC_dec17.fa	Escherichia coli	1730	blaTEM-52C-like	B1	SC2	232	Conventional		0	0	0	1	0	0	0	0	0	0	1	0	0	1	0	0	0	0	0	0	0	0	0	0	0	0	0	0	0	0	0	0	0	0	1	0	0	0	1	0	1
GWGS14405b_S8_L001_R1_001_CLC_dec17.fa	Escherichia coli	665	blaCTX-M-1	A	SC2	232	Conventional		0	0	0	0	0	0	0	0	0	0	0	0	0	0	0	0	0	0	0	0	0	1	0	0	0	0	0	0	0	0	0	0	0	0	0	0	0	0	0	1	0
GWGS14414a_S15_L001_R1_001_CLC_dec17.fa	Escherichia coli	10	blaSHV-12	A	SC3	234	Conventional		0	0	0	0	0	0	0	0	0	0	0	0	0	1	0	0	0	0	0	0	0	0	0	0	0	0	0	1	0	0	0	0	0	0	1	0	0	0	0	0	1
GWGS14417a_S16_L001_R1_001_CLC_dec17.fa	Escherichia coli	117	blaSHV-12	F	SC3	234	free range		0	0	0	1	0	0	0	0	0	0	0	0	0	0	0	0	0	0	0	0	0	0	0	0	0	0	0	1	0	0	0	0	0	0	0	0	0	0	0	0	0
GWGS1442a_S3_L001_R1_001_CLC_dec17.fa	Escherichia coli	8571	blaTEM-52B	A	SC3	134	Conventional		0	0	0	0	0	0	0	0	0	0	1	0	0	0	0	0	0	0	0	0	0	0	0	0	0	0	0	0	0	0	0	0	0	0	0	0	0	1	0	0	0
GWGS1443a_S4_L001_R1_001_CLC_dec17.fa	Escherichia coli	1771	blaCTX-M-1	Undetermined	SC3	134	Conventional		0	0	0	0	0	0	0	0	0	0	0	0	1	0	0	0	0	0	0	0	0	1	0	0	0	0	0	0	0	0	0	0	0	0	1	0	0	0	0	0	0
GWGS1443b_S4_L001_R1_001_CLC_dec17.fa	Escherichia coli	5420	blaCTX-M-1	A	SC3	134	Conventional		0	0	0	0	0	0	0	0	0	0	0	0	0	0	0	1	0	0	0	0	0	1	0	0	0	0	0	0	0	0	0	0	0	0	1	0	0	0	0	0	0
GWGS14442a_S20_L001_R1_001_CLC_dec17.fa	Escherichia coli	117	blaSHV-12	F	SC2	239	Conventional		0	0	0	1	0	0	0	0	0	0	0	0	0	0	0	0	0	0	0	0	0	0	0	0	0	0	0	1	0	0	0	0	0	0	0	0	0	0	0	0	0
GWGS14443b_S21_L001_R1_001_CLC_dec17.fa	Escherichia coli	665	blaCTX-M-1	A	SC2	239	Conventional		0	0	0	0	0	0	0	0	0	0	0	0	1	0	0	0	0	0	0	0	0	1	0	0	0	0	0	0	0	0	0	0	0	0	0	0	0	0	0	0	0
GWGS14444a_S23_L001_R1_001_CLC_dec17.fa	Escherichia coli	117	blaSHV-12	F	SC2	239	Conventional		0	0	0	1	0	0	0	0	0	0	0	0	0	0	0	0	0	0	0	0	0	0	0	0	0	0	0	1	0	0	0	0	0	0	0	0	0	0	0	0	0
GWGS14444b_S24_L001_R1_001_CLC_dec17.fa	Escherichia coli	10	blaTEM-52C-like	A	SC2	239	Conventional		0	0	0	0	0	0	0	0	0	0	1	0	0	0	0	0	0	0	0	0	0	0	0	0	0	0	0	0	0	0	0	0	0	0	1	0	0	0	1	0	0
GWGS1444a-her_S11_L001_R1_001_CLC_dec17.fa	Escherichia coli	752	blaCTX-M-1	A	SC3	134	Conventional		0	0	0	0	0	0	0	0	0	0	0	0	0	0	0	0	0	0	0	0	0	1	0	0	0	0	0	0	0	0	0	0	0	0	0	0	0	0	0	0	0
GWGS14471a_S46_L001_R1_001_CLC_dec17.fa	Escherichia coli	117	blaCTX-M-1	F	SC2	246	Conventional		0	0	0	0	0	0	0	0	0	0	0	0	0	0	0	0	0	0	0	0	0	1	0	0	0	0	0	0	0	0	0	0	0	0	0	0	0	0	0	0	0
GWGS14476a_S18_L001_R1_001_CLC_dec17.fa	Escherichia coli	212	blaTEM-52B	B1	SC3	246	Conventional		0	0	0	0	0	0	0	0	0	0	0	0	0	0	0	0	0	0	0	0	0	0	0	0	0	0	0	0	0	0	0	0	0	0	0	0	0	1	0	0	0
GWGS14482a_S20_L001_R1_001_CLC_dec17.fa	Escherichia coli	117	blaTEM-52C	F	SC4	246	Conventional		0	0	0	0	0	0	0	0	0	0	0	0	1	0	0	0	0	0	0	0	0	0	0	0	0	0	0	0	0	0	0	0	0	0	0	0	0	0	1	0	0
GWGS14499a_S3_L001_R1_001_CLC_dec17.fa	Escherichia coli	8573	blaSHV-12	D	SC1	255	Conventional		0	0	0	0	0	0	0	0	0	0	0	0	0	1	0	0	0	1	0	0	0	0	0	0	0	0	0	1	0	0	0	0	0	0	0	0	0	0	0	0	1
GWGS14505a_S4_L001_R1_001_CLC_dec17.fa	Escherichia coli	115	blaCTX-M-1	D	SC2	260	free range		0	0	0	0	0	0	0	0	0	0	1	0	0	0	0	0	0	0	0	0	0	1	0	0	0	0	0	0	0	0	0	0	0	0	0	0	0	0	0	0	0
GWGS14506a_S5_L001_R1_001_CLC_dec17.fa	Escherichia coli	155	blaTEM-52C	B1	SC2	260	Conventional		0	0	0	0	0	0	0	0	0	0	0	0	0	0	0	0	0	0	0	0	0	0	0	0	0	0	0	0	0	0	0	0	0	0	0	0	0	0	1	0	0
GWGS14510a_S6_L001_R1_001_CLC_dec17.fa	Escherichia coli	117	blaSHV-12	F	SC4	260	Conventional		0	0	0	0	0	0	0	0	0	0	0	0	0	0	0	0	0	0	0	0	0	0	0	0	0	0	0	1	0	0	0	0	0	0	1	0	0	0	0	0	0
GWGS14511a_S7_L001_R1_001_CLC_dec17.fa	Escherichia coli	88	blaCTX-M-1	C	SC4	260	free range		0	0	0	0	0	0	0	0	0	0	0	0	0	0	0	0	0	0	0	0	0	1	0	0	0	0	0	0	0	0	0	0	0	0	0	0	0	0	0	0	0
GWGS14511b_S8_L001_R1_001_CLC_dec17.fa	Escherichia coli	10	blaTEM-52C	A	SC4	260	free range		0	0	0	0	0	0	0	0	0	0	0	0	0	0	0	0	0	0	0	0	0	0	0	0	0	0	0	0	0	0	0	0	0	0	0	0	0	0	1	0	0
GWGS14512a_S9_L001_R1_001_CLC_dec17.fa	Escherichia coli	88	blaCTX-M-1	C	SC4	260	free range		0	0	0	0	0	0	0	0	0	0	0	0	0	0	0	0	0	0	0	0	0	1	0	0	0	0	0	0	0	0	0	0	0	0	0	0	0	0	0	0	0
GWGS14512b_S10_L001_R1_001_CLC_dec17.fa	Escherichia coli	602	blaCTX-M-1	B1	SC4	260	free range		0	0	0	0	0	0	0	0	0	0	1	0	0	0	0	0	1	0	0	0	0	1	0	0	0	0	0	0	0	0	0	0	0	0	0	0	0	0	0	0	0
GWGS14513a_S11_L001_R1_001_CLC_dec17.fa	Escherichia coli	43	blaSHV-12	A	SC4	260	Conventional		0	0	0	0	0	0	0	0	0	0	1	0	0	1	0	0	0	0	0	0	0	0	0	0	0	0	0	1	0	0	0	0	0	0	0	0	0	0	0	0	1
GWGS14517a_S13_L001_R1_001_CLC_dec17.fa	Escherichia coli	212	blaCTX-M-1	B1	SC1	260	Conventional		0	0	0	0	0	0	0	0	0	0	0	0	0	0	0	0	0	0	0	0	0	1	0	0	0	0	0	0	0	0	0	0	0	0	0	0	0	0	0	0	0
GWGS14518a_S14_L001_R1_001_CLC_dec17.fa	Escherichia coli	1158	blaTEM-52B	Undetermined	SC1	260	Conventional		0	0	0	0	0	0	0	0	0	0	1	0	0	0	0	0	0	0	1	0	0	0	0	0	0	0	0	0	0	0	0	0	0	0	0	0	0	1	0	0	0
GWGS14519a_S15_L001_R1_001_CLC_dec17.fa	Escherichia coli	117	blaTEM-52C	F	SC1	260	Conventional		0	0	0	0	0	0	0	0	0	0	1	0	0	1	0	0	0	0	0	0	0	0	0	0	0	0	0	0	0	0	0	0	0	0	0	0	0	0	1	0	1
GWGS14528b_S1_L001_R1_001_CLC_dec17.fa	Escherichia coli	602	blaCTX-M-1	B1	SC4	262	Conventional		0	0	0	0	0	0	0	0	0	0	0	0	0	0	0	0	1	0	0	0	0	1	0	0	0	0	0	0	0	0	0	0	0	0	0	0	0	0	0	0	0
GWGS14544b_S6_L001_R1_001_CLC_dec17.fa	Escherichia coli	117	blaCTX-M-1	F	SC4	268	free range		0	0	0	0	0	0	0	0	0	0	0	0	0	0	0	0	0	0	0	0	0	1	0	0	0	0	0	0	0	0	0	0	0	0	0	0	0	0	0	0	0
GWGS14545b_S7_L001_R1_001_CLC_dec17.fa	Escherichia coli	351	blaCTX-M-1	B1	SC4	268	Conventional		0	0	0	0	0	0	0	0	0	0	0	0	0	0	0	0	0	0	0	0	0	1	0	0	0	0	0	0	0	0	0	0	0	0	0	0	0	0	0	0	0
GWGS14547a_S8_L001_R1_001_CLC_dec17.fa	Escherichia coli	602	blaCTX-M-1	B1	SC3	268	Conventional		0	0	0	0	0	0	1	0	0	0	1	0	0	0	0	0	1	0	0	1	0	1	0	0	0	0	0	0	0	0	0	0	0	0	0	0	0	0	0	0	0
GWGS1454a_S7_L001_R1_001_CLC_dec17.fa	Escherichia coli	8262	blaTEM-52B	Undetermined	SC4	141	free range		0	0	0	0	0	0	0	0	0	0	0	0	0	0	0	0	0	0	0	0	0	0	0	0	0	0	0	0	0	0	0	0	0	0	0	0	0	1	0	0	0
GWGS14550a_S10_L001_R1_001_CLC_dec17.fa	Escherichia coli	1640	blaCTX-M-1	E	SC3	269	Conventional		0	0	0	0	0	0	0	0	0	0	0	0	0	0	0	0	1	0	0	0	0	1	0	0	0	0	0	0	0	0	0	0	0	0	0	0	0	0	0	0	0
GWGS14550b_S11_L001_R1_001_CLC_dec17.fa	Escherichia coli	6023	blaSHV-12	A	SC3	269	Conventional		0	0	0	1	0	0	0	1	0	0	1	0	0	0	0	0	0	0	0	0	0	0	0	0	0	0	0	1	0	0	0	0	0	0	1	0	0	0	0	0	0
GWGS14555a_S14_L001_R1_001_CLC_dec17.fa	Escherichia coli	155	blaCTX-M-1	B1	SC1	269	Conventional		0	0	0	0	0	0	0	0	0	0	0	0	0	0	0	0	0	0	0	0	0	1	0	0	0	0	0	0	0	0	0	0	0	0	0	0	0	0	0	0	0
GWGS14558b_S16_L001_R1_001_CLC_dec17.fa	Escherichia coli	453	blaSHV-12	B1	SC1	269	Conventional		0	0	0	0	0	0	0	0	0	0	1	0	0	1	0	0	1	0	0	0	0	0	0	0	0	0	0	1	0	0	0	0	0	0	1	0	0	0	0	1	1
GWGS1455a_S6_L001_R1_001_CLC_dec17.fa	Escherichia coli	38	blaTEM-52C	D	SC4	141	Conventional		0	0	0	0	0	0	0	0	0	0	1	0	0	1	0	0	0	0	0	0	1	0	0	0	0	0	0	0	0	0	0	0	0	0	0	0	0	0	1	0	1
GWGS14582b_S7_L001_R1_001_CLC_dec17.fa	Escherichia coli	162	blaSHV-12	B1	SC1	276	Conventional		0	0	0	0	0	0	0	0	0	0	1	0	0	1	0	0	0	0	0	0	0	0	0	0	0	0	0	1	0	0	0	0	0	0	0	0	0	0	0	0	1
GWGS14586a_S9_L001_R1_001_CLC_dec17.fa	Escherichia coli	753	blaTEM-52C	E	SC3	276	Conventional		0	0	0	0	0	0	0	0	0	0	1	0	0	1	0	0	0	0	0	0	0	0	0	0	0	0	0	0	0	0	0	0	0	0	0	0	0	0	1	0	1
GWGS14589a_S17_L001_R1_001_CLC_dec17.fa	Escherichia coli	752	blaTEM-52B	A	SC3	281	Conventional		0	0	0	0	0	0	0	0	0	0	0	0	0	0	0	0	0	0	0	0	0	0	0	0	0	0	0	0	0	0	0	0	0	0	0	0	0	1	0	0	0
GWGS14596c_S18_L001_R1_001_CLC_dec17.fa	Escherichia coli	354	blaCTX-M-15	F	SC4	283	free range		0	0	0	0	0	1	0	0	0	0	0	0	0	0	0	0	1	0	0	0	0	0	1	0	0	0	0	0	0	0	0	0	0	0	1	0	0	0	0	1	0
GWGS14597a_S14_L001_R1_001_CLC_dec17.fa	Escherichia coli	115	blaSHV-12	D	SC4	283	Conventional		0	0	0	0	0	0	0	0	0	0	1	0	0	1	0	0	0	0	0	0	0	0	0	0	0	0	0	1	0	0	0	0	0	0	1	0	0	0	0	0	1
GWGS14599a_S16_L001_R1_001_CLC_dec17.fa	Escherichia coli	117	blaCTX-M-1	F	SC3	287	Conventional		0	0	0	0	0	0	0	0	0	0	0	0	0	0	0	0	0	0	0	0	0	1	0	0	0	0	0	0	0	0	0	0	0	0	0	0	0	0	0	0	0
GWGS14599e_S17_L001_R1_001_CLC_dec17.fa	Escherichia coli	10	blaTEM-52C	A	SC3	287	Conventional		0	0	0	0	0	0	0	0	0	0	1	0	0	0	0	0	0	0	0	0	0	0	0	0	0	0	0	0	0	0	0	0	0	0	0	0	0	0	1	0	0
GWGS1475a_S8_L001_R1_001_CLC_dec17.fa	Escherichia coli	10	blaSHV-12	A	SC2	143	Conventional		0	0	0	0	0	0	0	0	0	0	1	0	0	1	0	0	0	0	0	0	0	0	0	0	0	0	0	1	0	0	0	0	0	0	1	0	0	0	0	0	1
GWGS1484a_S10_L001_R1_001_CLC_dec17.fa	Escherichia coli	602	blaCTX-M-1	B1	SC2	143	Conventional		0	0	0	0	0	0	0	0	0	0	1	0	0	0	0	0	1	0	0	0	0	1	0	0	0	0	0	0	0	0	0	0	0	0	0	0	0	0	0	0	0
AWGS170040_S6_L001_R1_001_CLC_dec17.fa	Escherichia fergusonii	8330	blaTEM-52B	fergusonii	SC2	539	Conventional		0	0	0	0	0	0	0	0	0	0	0	0	0	0	0	0	0	0	0	0	0	0	0	0	0	0	0	0	0	0	0	0	0	0	0	0	0	1	0	0	0
AWGS13104433-1_S5_L001_R1_001_CLC_dec17.fa	Klebsiella pneumoniae	15	blaSHV-2		SC3	0	Conventional		0	0	0	0	0	0	0	0	0	0	0	0	0	1	0	0	0	1	0	0	0	0	0	0	0	0	0	0	1	0	0	0	0	0	0	0	0	0	0	1	0
AWGS13106849-1_S7_L001_R1_001_CLC_dec17.fa	Klebsiella pneumoniae	280	blaTEM-52B blaSHV-27		SC3	8	Conventional		0	0	0	0	0	0	0	0	0	0	0	0	1	0	0	0	0	0	0	0	0	0	0	0	0	0	0	0	0	1	0	0	0	0	0	0	0	1	0	0	0
AWGS170051_S17_L001_R1_001_CLC_dec17.fa	Klebsiella pneumoniae	1530	blaSHV-5-like		SC1	550	Conventional		1	0	0	0	0	0	0	0	0	0	0	0	0	0	0	0	0	0	0	0	0	0	0	0	0	1	0	0	0	0	0	1	0	0	0	0	0	0	0	0	0
AWGS170053_S19_L001_R1_001_CLC_dec17.fa	Klebsiella pneumoniae	1530	blaSHV-5-like		SC4	551	Conventional		1	0	0	0	0	0	0	0	0	0	0	0	0	0	0	0	0	0	0	0	0	0	0	0	0	1	0	0	0	0	0	1	0	0	0	0	0	0	0	0	0
AWGS170075_S17_L001_R1_001_CLC_dec17.fa	Klebsiella pneumoniae	2176	blaSHV-2		SC3	559	Conventional		0	0	0	1	0	1	0	0	0	0	0	0	0	0	0	0	0	0	0	0	0	0	0	0	0	0	0	0	1	0	0	0	0	0	0	0	0	0	0	1	0
AWGS170087_S3_L001_R1_001_CLC_dec17.fa	Klebsiella pneumoniae	231	blaSHV-2		SC4	560	free range		0	0	0	0	0	0	0	0	0	0	1	0	0	1	0	0	0	1	0	0	0	0	0	0	0	0	0	0	1	0	0	0	0	0	1	0	0	0	0	0	0
AWGS170088_S4_L001_R1_001_CLC_dec17.fa	Klebsiella pneumoniae	3161	blaSHV-2-like		SC3	563	Conventional		0	0	0	0	0	0	0	0	0	0	0	0	0	0	1	0	0	0	1	0	0	0	0	0	0	1	0	0	1	0	0	0	0	0	0	0	0	0	0	0	0
AWGS170095_S11_L001_R1_001_CLC_dec17.fa	Klebsiella pneumoniae	307	blaCTX-M-15		SC3	565	Conventional		0	0	1	1	0	0	0	0	0	0	0	0	0	0	0	0	0	0	0	0	0	0	1	0	0	0	0	0	0	0	1	0	0	0	1	0	0	0	0	0	0
AWGS170096_S12_L001_R1_001_CLC_dec17.fa	Klebsiella pneumoniae	231	blaSHV-2		SC3	566	free range		0	0	0	0	0	0	0	0	0	0	1	0	0	1	0	0	0	1	0	0	0	0	0	0	0	0	0	0	1	0	0	0	0	0	1	0	0	0	0	0	0
AWGS170098_S14_L001_R1_001_CLC_dec17.fa	Klebsiella pneumoniae	231	blaSHV-2		SC3	565	free range		0	0	0	0	0	0	0	0	0	0	1	0	0	1	0	0	0	1	0	0	0	0	0	0	0	0	0	0	1	0	0	0	0	0	1	0	0	0	0	0	0
AWGS170131_S10_L001_R1_001_CLC_dec17.fa	Klebsiella pneumoniae	607	blaSHV-2		SC4	602	Conventional		0	0	0	1	0	0	0	0	0	0	0	0	0	0	0	0	0	0	0	0	0	0	0	0	0	0	0	0	1	0	0	0	0	0	0	0	0	0	0	0	0
[truncated: 41 more columns]
